# Supplementary material for: Plant-Specific Domains and Fragmented Sequences Imply Non-Canonical Functions in Plant Aminoacyl-tRNA Synthetases
Source: Genes (Basel). 2020 Sep 7;11(9):1056. doi: 10.3390/genes11091056 (PMC7564348; doi:10.3390/genes11091056)
Supplement: Supplementary file 1 [file genes-11-01056-s001.zip]

Archive with 23 entries (20 files):
- revised supplementary files/
- revised supplementary files/Fig. S5.pdf
- __MACOSX/
- __MACOSX/revised supplementary files/
- __MACOSX/revised supplementary files/._Fig. S5.pdf
- revised supplementary files/Fig. S7.png
- __MACOSX/revised supplementary files/._Fig. S7.png
- revised supplementary files/Table S2.pdf
- __MACOSX/revised supplementary files/._Table S2.pdf
- revised supplementary files/Table S3.pdf
- __MACOSX/revised supplementary files/._Table S3.pdf
- revised supplementary files/Fig. S4.pdf
- __MACOSX/revised supplementary files/._Fig. S4.pdf
- revised supplementary files/Fig. S6.pdf
- __MACOSX/revised supplementary files/._Fig. S6.pdf
- revised supplementary files/Table S1.pdf
- __MACOSX/revised supplementary files/._Table S1.pdf
- revised supplementary files/Fig. S3.pdf
- __MACOSX/revised supplementary files/._Fig. S3.pdf
- revised supplementary files/Fig. S2.pdf
- __MACOSX/revised supplementary files/._Fig. S2.pdf
- revised supplementary files/Fig. S1.pdf
- __MACOSX/revised supplementary files/._Fig. S1.pdf
